# Supplementary material for: Read Mapping and Transcript Assembly: A Scalable and High-Throughput Workflow for the Processing and Analysis of Ribonucleic Acid Sequencing Data
Source: Front Genet. 2020 Jan 24;10:1361. doi: 10.3389/fgene.2019.01361 (PMC6993073; doi:10.3389/fgene.2019.01361)
Supplement: File S1 — Script used to calculate transcript length and GC content. [file Table_1.xlsx]

## Sheet: Paired_end
Paired end list of 100
SRA	Tissue	% Mapping	AVG
DRR016112	Root	0.9736	0.924058
DRR016113	Root	0.9713
DRR070501	Root	0.9563
DRR070506	Root	0.9537
DRR070508	Root	0.9521
DRR070509	Root	0.9437
DRR070510	Root	0.9419
DRR070511	Root	0.9529
DRR070512	Root	0.9464
DRR070513	Root	0.9412
DRR070514	Root	0.9726
DRR070515	Root	0.9729
DRR070516	Root	0.9703
DRR070517	Root	0.9743
DRR070518	Root	0.9685
DRR070519	Root	0.9763
DRR070520	Root	0.9736
DRR070521	Root	0.9731
DRR070524	Root	0.9698
DRR070525	Root	0.9664
DRR070526	Root	0.974
DRR106422	Root	0.9721
DRR106423	Root	0.9772
DRR106424	Root	0.9784
DRR106425	Root	0.9758
DRR106426	Root	0.9813
DRR106427	Root	0.9765
DRR106428	Root	0.9798
DRR106429	Root	0.978
DRR106430	Root	0.9777
ERR472928	Root	0.5841
ERR472929	Root	0.5439
ERR472930	Root	0.6342
SRR1773555	Root	0.9721
SRR1979100	Flower	0.971
SRR1979105	Flower	0.967
SRR2061397	Root	0.9635
SRR2061398	Root	0.9455
SRR2061399	Root	0.9727
SRR2072388	Root	0.7797
SRR2072389	Root	0.9002
SRR2072390	Root	0.8936
SRR2072391	Root	0.9296
SRR2072392	Root	0.9386
SRR2072393	Root	0.9384
SRR2072394	Root	0.9474
SRR2072395	Root	0.9468
SRR2072396	Root	0.8929
SRR2072397	Root	0.7266
SRR2072398	Root	0.8937
SRR2072399	Root	0.7877
SRR2072400	Root	0.8891
SRR2072401	Root	0.8776
SRR2072402	Root	0.9147
SRR2088871	Root	0.9443
SRR2088872	Root	0.9422
SRR2088873	Root	0.9473
SRR2145231	Flower	0.974
SRR2145235	Flower	0.9625
SRR2240264	Flower	0.9839
SRR2240265	Root	0.9716
SRR2240277	Flower	0.9209
SRR2240278	Flower	0.9355
SRR2240279	Root	0.9222
SRR2240280	Root	0.9389
SRR2296830	Root	0.9791
SRR2927544	Flower	0.9888
SRR2927545	Flower	0.985
SRR2932435	Root	0.974
SRR2932436	Root	0.9764
SRR2932437	Root	0.9746
SRR2932438	Root	0.9773
SRR2932439	Root	0.9737
SRR2932440	Root	0.9764
SRR2932453	Root	0.9803
SRR2932454	Root	0.7824
SRR2932455	Root	0.981
SRR3928351	Flower	0.7282
SRR3993755	Flower	0.9758
SRR4015232	Flower	0.9573
SRR4015233	Flower	0.9537
SRR4015234	Flower	0.9482
SRR5172153	Flower	0.8681
SRR5172154	Flower	0.8717
SRR5197910	Flower	0.9771
SRR5197911	Flower	0.9001
SRR5197912	Flower	0.8658
SRR5197916	Flower	0.965
SRR5197917	Flower	0.8894
SRR5197918	Flower	0.866
SRR5479136	Flower	0.5608
SRR5488396	Flower	0.9566
SRR5488397	Flower	0.9602
SRR5488398	Flower	0.962
SRR5488399	Flower	0.9457
SRR5508388	Flower	0.8366
SRR5508389	Flower	0.8207

## Sheet: Single_end
Single end list of 1000
SRA_ID	Mapping percentage	AVG
ERR1447069	0.9762	0.830078
ERR1447070	0.9774
ERR1447071	0.9766
ERR1447072	0.9773
ERR1447073	0.9772
ERR1447074	0.9777
ERR1447075	0.9766
ERR1447076	0.977
ERR1447077	0.9767
ERR1447078	0.9765
ERR1447079	0.9773
ERR1447080	0.9763
ERR1447081	0.9773
ERR1447082	0.9771
ERR1447083	0.9771
SRR2086496	0.9681
SRR2086497	0.969
SRR2086503	0.9705
SRR2086505	0.9702
SRR2086506	0.9688
SRR2086512	0.9679
SRR2993788	0.9437
SRR2993789	0.9431
SRR2993790	0.9091
SRR2993791	0.9086
SRR2993792	0.9531
SRR2993793	0.9536
SRR2993794	0.9372
SRR2993795	0.9369
SRR2993796	0.9399
SRR2993797	0.9394
SRR2993798	0.9549
SRR2993799	0.9554
SRR3050622	0.9658
SRR3050623	0.9648
SRR3050624	0.9647
SRR3050625	0.9697
SRR3271889	0.9662
SRR3271934	0.9683
SRR3272230	0.968
SRR3272249	0.9652
SRR3272342	0.9698
SRR3272398	0.9678
SRR3272417	0.9674
SRR3272465	0.9674
SRR3272492	0.9668
SRR3272675	0.9648
SRR3273227	0.9705
SRR3273229	0.968
SRR3403881	0.9712
SRR3581868	0.9675
SRR3953889	0.9608
SRR3953890	0.9604
SRR3953891	0.9607
SRR3953892	0.9603
SRR3953893	0.9599
SRR3953894	0.9605
SRR3953895	0.9755
SRR3953896	0.9744
SRR3953897	0.9756
SRR3953898	0.9755
SRR3953899	0.974
SRR3953900	0.9743
SRR3953901	0.976
SRR3953902	0.9762
SRR4048664	0.0679
SRR4048665	0.0593
SRR4048666	0.0518
SRR4105366	0.0001
SRR4105367	0
SRR5227388	0.8811
SRR5227389	0.87
SRR5227390	0.8775
SRR5227391	0.8139
SRR5227392	0.6363
SRR5227393	0.8009
SRR5227394	0.5845
SRR5227395	0.4293
SRR5227396	0.4642
SRR5227397	0.8409
SRR5227398	0.6661
SRR5227399	0.8377
SRR5227400	0.8239
SRR5227401	0.8295
SRR5227402	0.7182
SRR5227403	0.7413
SRR5227404	0.8285
SRR5227405	0.7689
SRR5227406	0.7533
SRR5227407	0.7837
SRR5227408	0.7733
SRR5227409	0.7544
SRR5227410	0.8066
SRR5227411	0.8351
SRR5227412	0.88
SRR5227413	0.7519
SRR5227414	0.8667
SRR5227415	0.8714
SRR5227416	0.866
SRR5227417	0.857
SRR3318006	0.1345
SRR3318007	0.2547
SRR3318008	0.1427
SRR3318009	0.0221
SRR3318010	0.018
SRR3318011	0.1326
SRR3318012	0.0121
SRR3318013	0.0283
SRR3318014	0.0216
SRR3318015	0.0072
SRR3318016	0.0129
SRR3318017	0.0067
SRR3318019	0.0239
SRR3318020	0.0248
SRR3318021	0.0419
SRR3318022	0.2845
SRR3318023	0.3163
SRR3318024	0.6235
SRR3318025	0.3015
SRR3318026	0.0803
SRR3318027	0.4234
SRR3318028	0.5096
SRR3318029	0.0199
SRR3318030	0.4503
SRR3318032	0.4503
SRR3318033	0.0998
SRR3318034	0.5926
SRR3318035	0.221
SRR3318036	0.3516
SRR3318038	0.5612
SRR3318039	0.0353
SRR3318040	0.5496
SRR3318041	0.0165
SRR3318042	0.6201
SRR3318043	0.4235
SRR3318044	0.3752
SRR3318045	0.7259
SRR3318046	0.6941
SRR3318047	0.8666
SRR3318048	0.6469
SRR3318049	0.7465
SRR3318050	0.2227
SRR3318051	0.2376
SRR3318052	0.6055
SRR3318053	0.7952
SRR3318054	0.4342
SRR3348543	0.9691
SRR3348544	0.9698
SRR3348545	0.9655
SRR3348546	0.9695
SRR3348547	0.9686
SRR3348548	0.9691
SRR3348549	0.9663
SRR3348550	0.9716
SRR3348551	0.9773
SRR3348552	0.9709
SRR3348553	0.9737
SRR3348554	0.9719
SRR3348555	0.9704
SRR3348556	0.9718
SRR3348557	0.9731
SRR3348558	0.9759
SRR3348559	0.9704
SRR3348560	0.9734
SRR3348561	0.9745
SRR3348562	0.9637
SRR3348563	0.9648
SRR3348564	0.9692
SRR3348565	0.967
SRR3348566	0.9686
SRR3348567	0.9656
SRR3348568	0.9686
SRR3349407	0.9182
SRR3349408	0.937
SRR3349409	0.8983
SRR3349410	0.8593
SRR3349411	0.8608
SRR3349412	0.8599
SRR3349413	0.861
SRR3349414	0.8589
SRR3349415	0.8641
SRR3350416	0.8473
SRR3350417	0.8329
SRR3350418	0.9015
SRR3350419	0.8727
SRR3371286	0.9816
SRR3371287	0.961
SRR3371288	0.9679
SRR3371289	0.9697
SRR3371290	0.9818
SRR3371291	0.9859
SRR3371292	0.9668
SRR3371293	0.9784
SRR3371294	0.9813
SRR3371295	0.9849
SRR3371296	0.9798
SRR3371297	0.9708
SRR3371298	0.9866
SRR3371299	0.9859
SRR3371357	0.9817
DRR072885	0.9845
DRR072886	0.9858
DRR072887	0.986
DRR072888	0.9851
DRR072889	0.9858
DRR072890	0.9842
DRR072891	0.9857
DRR072892	0.9862
DRR072893	0.9858
ERR1337941	0.9772
ERR1337942	0.9763
ERR1337943	0.9768
ERR1337944	0.9766
ERR1337945	0.9702
ERR1337947	0.9689
ERR1337948	0.9743
ERR1337949	0.9731
ERR1337950	0.9733
ERR1337951	0.9738
ERR1337952	0.9727
ERR1337953	0.9712
ERR1337954	0.9632
ERR1337955	0.9539
ERR1337956	0.9608
ERR1337958	0.96
ERR1337959	0.959
ERR1337960	0.9646
ERR1337961	0.9632
ERR1337962	0.956
ERR1337963	0.9615
ERR1337964	0.9557
ERR1337965	0.9561
ERR1337966	0.948
ERR1341894	0.0134
ERR1406259	0.9823
ERR1406260	0.9773
ERR1406261	0.9804
ERR1406262	0.974
ERR1406263	0.9787
ERR1406264	0.9808
ERR1406265	0.9801
ERR1406266	0.9725
ERR1406268	0.9732
ERR1406269	0.9858
ERR1406270	0.9804
ERR1406271	0.986
ERR1406272	0.9822
ERR1406273	0.9772
ERR1406274	0.9776
ERR1406275	0.9745
ERR1406276	0.9844
ERR1406277	0.9851
ERR1406278	0.9832
ERR1406279	0.9797
ERR1406280	0.9814
ERR1406281	0.9832
ERR1406282	0.9763
ERR1406284	0.9812
ERR1406285	0.982
ERR1406286	0.9781
ERR1406287	0.9755
ERR1406288	0.9769
ERR1406289	0.9772
ERR1406290	0.9817
ERR1406291	0.9828
ERR1406292	0.9788
ERR1406293	0.9846
ERR1406294	0.9816
ERR1406296	0.9757
ERR1406297	0.9786
ERR1406298	0.9838
ERR1406299	0.984
ERR1406300	0.9827
ERR1406301	0.9775
ERR1406302	0.9802
ERR1406303	0.971
ERR1406304	0.9406
ERR1406305	0.9622
ERR1406306	0.978
ERR1406307	0.9852
ERR1406308	0.9809
ERR1406309	0.9766
ERR1417874	0.9369
ERR1417875	0.9363
ERR1417876	0.9345
ERR1417877	0.937
ERR1417878	0.9445
ERR1417879	0.9397
ERR1417880	0.9325
ERR1417881	0.9369
ERR1417882	0.9316
ERR1417883	0.9376
SRR2097109	0.9786
SRR2097110	0.9774
SRR2097136	0.9857
SRR2097137	0.9867
SRR2097138	0.9468
SRR2097140	0.9622
SRR2097143	0.9452
SRR2097146	0.9364
ERR1417884	0.9433
ERR1417885	0.939
ERR1417886	0.9627
ERR1417887	0.968
ERR1417888	0.9602
ERR1417889	0.967
ERR1417890	0.9636
ERR1417891	0.9681
ERR1417892	0.9222
ERR1417893	0.9215
ERR1417894	0.9215
ERR1417895	0.9285
ERR1417896	0.9306
ERR1417897	0.93
ERR1417898	0.935
ERR1417899	0.9255
ERR1417900	0.9288
ERR1417901	0.9436
ERR1417902	0.9474
ERR1417903	0.9447
ERR1417904	0.9164
ERR1417905	0.9179
ERR1417906	0.9174
ERR1417907	0.9286
ERR1417908	0.9297
ERR1417909	0.9275
ERR1417910	0.9374
ERR1417911	0.9378
ERR1417912	0.938
ERR1417913	0.948
ERR1417914	0.9518
ERR1417915	0.9498
ERR1417916	0.9448
ERR1417917	0.94
ERR1417918	0.9428
ERR1417919	0.947
ERR1417920	0.9492
ERR1417921	0.9487
ERR1433119	0.8775
ERR1433120	0.9054
ERR1433121	0.8379
ERR1433122	0.9455
ERR1447790	0.9688
ERR1447791	0.9684
ERR1447792	0.9716
ERR1447793	0.9663
ERR1447794	0.9706
ERR1447795	0.9703
ERR1464384	0.9767
ERR1464385	0.979
ERR1464386	0.975
ERR1464387	0.9746
ERR1464388	0.9737
ERR1464389	0.9745
ERR1464390	0.9768
ERR1464391	0.9749
ERR1464392	0.9757
ERR1464393	0.9739
ERR1464394	0.9745
ERR1749780	0.9547
ERR1749781	0.9523
ERR1749782	0.9535
ERR1749783	0.9519
ERR1749784	0.9467
ERR1749785	0.9486
ERR560465	0.9715
ERR560466	0.9733
ERR560467	0.9679
ERR560468	0.9686
ERR560469	0.9738
ERR560470	0.9705
ERR560471	0.9734
ERR560472	0.9698
ERR560473	0.9715
ERR560474	0.9739
ERR560475	0.9715
ERR560476	0.9728
ERR560477	0.9739
ERR560478	0.9718
ERR560479	0.9727
ERR560480	0.9711
ERR560481	0.9741
ERR560482	0.9721
ERR560483	0.9706
ERR560484	0.9718
ERR560485	0.9698
ERR560486	0.9736
ERR560487	0.9748
ERR560488	0.972
ERR613759	0.9511
ERR613760	0.9424
ERR613761	0.9375
ERR613762	0.942
ERR613763	0.9537
ERR613764	0.9314
ERR657788	0.9773
ERR657790	0.9783
ERR657791	0.9628
ERR657792	0.976
ERR657793	0.9705
ERR1025437	0.9008
ERR1025438	0.9232
ERR1025439	0.9154
ERR1025440	0.9689
ERR1025441	0.8357
ERR1025442	0.7062
ERR657789	0.9747
ERR860855	0.9648
ERR860856	0.9643
ERR860857	0.9648
ERR860858	0.9644
ERR860859	0.9644
ERR860860	0.9637
ERR860861	0.9639
ERR860862	0.9629
ERR860863	0.966
ERR860864	0.9629
ERR860865	0.9597
ERR860866	0.9647
ERR860867	0.9664
ERR860868	0.9515
ERR860869	0.9621
ERR860870	0.9652
ERR964941	0.892
ERR964942	0.9168
ERR964943	0.7448
ERR964944	0.9165
ERR964945	0.8703
ERR964946	0.9027
SRR2131890	0.9421
SRR2131891	0.9328
SRR2131892	0.9342
SRR2131893	0.9374
SRR2131894	0.9388
SRR2131895	0.9347
SRR2136676	0.9607
SRR2136677	0.9269
SRR2136678	0.9332
SRR2136679	0.9295
SRR2136680	0.936
SRR2136681	0.9332
SRR2136682	0.9288
SRR2136683	0.9378
SRR2136684	0.9375
SRR2136685	0.9617
SRR2136686	0.9373
SRR2136687	0.9348
SRR2162785	0.0056
SRR2163021	0.0049
SRR2163041	0.0063
SRR2163045	0.0051
SRR2163046	0.0042
SRR2163048	0.0056
SRR2163050	0.0048
SRR2163052	0.0042
SRR2163587	0.9576
SRR2163588	0.9578
SRR2163589	0.9584
SRR2163590	0.9599
SRR2163591	0.9687
SRR2163592	0.9706
SRR2163593	0.969
SRR2163594	0.9679
SRR2163595	0.9572
SRR2163596	0.9576
SRR2163597	0.9581
SRR2163598	0.9597
SRR2163599	0.9684
SRR2163600	0.9704
SRR2163601	0.9689
SRR2163602	0.9677
SRR2170688	0.0058
SRR2170691	0.0047
SRR2170765	0.0062
SRR2170766	0.0056
SRR2170767	0.0044
SRR2170768	0.0059
SRR2170769	0.0047
SRR2170770	0.0042
SRR2302908	0.9808
SRR2302909	0.9808
SRR2302910	0.9804
SRR2302911	0.9803
SRR2302912	0.98
SRR2302913	0.9803
SRR2302914	0.9803
SRR2302915	0.979
SRR2302916	0.9792
SRR2302917	0.9803
SRR2302918	0.9806
SRR2302919	0.9806
SRR2392666	0.9309
SRR2392667	0.8716
SRR2392668	0.8436
SRR2392669	0.8265
SRR2392670	0.97
SRR2392671	0.9417
SRR2392672	0.9383
SRR2392673	0.9409
SRR2859823	0.1139
SRR2859801	0.8576
SRR2859802	0.324
SRR2859803	0.2148
SRR2859804	0.8405
SRR2859805	0.5587
SRR2859806	0.6238
SRR2859807	0.7065
SRR2859808	0.1454
SRR2859809	0.226
SRR2859810	0.0719
SRR2859811	0.7273
SRR2859812	0.7849
SRR2859813	0.7076
SRR2859814	0.6998
SRR2859815	0.8529
SRR2859816	0.8399
SRR2859817	0.6813
SRR2859818	0.6846
SRR2859819	0.7387
SRR2859820	0.6207
SRR2859821	0.1643
SRR2859822	0.3765
SRR2859882	0.2817
SRR2859884	0.8426
SRR2859885	0.7748
SRR2859886	0.7394
SRR2859887	0.8027
SRR2859888	0.5669
SRR2859889	0.0416
SRR2859890	0.017
SRR2859891	0.7193
SRR2859892	0.7697
SRR2859893	0.6903
SRR2859894	0.8369
SRR2859895	0.8331
SRR2859896	0.5833
SRR2859897	0.8073
SRR2859898	0.8031
SRR2859899	0.1869
SRR2859900	0.6706
SRR2859901	0.2947
SRR2859902	0.7335
SRR2859903	0.7061
SRR2859904	0.7618
SRR2859905	0.7334
SRR2859906	0.0746
SRR2859907	0.7437
SRR2859908	0.8617
SRR2859909	0.605
SRR2859910	0.6933
SRR2859911	0.1889
SRR2859912	0.4888
SRR2859913	0.5378
SRR2859914	0.7419
SRR2859915	0.0109
SRR2859916	0.1419
SRR2859917	0.688
SRR2859918	0.7531
SRR2859919	0.4021
SRR2859920	0.5412
SRR2859921	0.3512
SRR2859922	0.5677
SRR2859923	0.4832
SRR2859924	0.2464
SRR2859925	0.6801
SRR2859926	0.6571
SRR2859927	0.6364
SRR2859928	0.7972
SRR2859929	0.8711
SRR2859930	0.0737
SRR2859931	0.7321
SRR2859932	0.0602
SRR2859933	0.8012
SRR2859934	0.5559
SRR2859935	0.6923
SRR2859936	0.5801
SRR2859937	0.5615
SRR2859938	0.6642
SRR2859939	0.7879
SRR2859940	0.6937
SRR2859941	0.7104
SRR2859942	0.6351
SRR2859943	0.5518
SRR2859944	0.6546
SRR2859945	0.7028
SRR2859946	0.1631
SRR2859947	0.0355
SRR2859948	0.0378
SRR2859949	0.7981
SRR2859950	0.6346
SRR2859951	0.827
SRR2859952	0.7392
SRR2859953	0.8497
SRR2859954	0.23
SRR2859955	0.7276
SRR2859956	0.7971
SRR2859957	0.1844
SRR2859958	0.4686
SRR2859959	0.875
SRR2859960	0.8374
SRR2859824	0.8042
SRR2859825	0.7888
SRR2859826	0.7371
SRR2859827	0.1169
SRR2859828	0.0699
SRR2859829	0.0516
SRR2859830	0.4078
SRR2859831	0.8546
SRR2859832	0.9041
SRR2859833	0.85
SRR2859834	0.8083
SRR2859835	0.6554
SRR2859836	0.8778
SRR2859837	0.8995
SRR2859838	0.8838
SRR2859839	0.748
SRR2859840	0.7832
SRR2859841	0.7844
SRR2859842	0.6637
SRR2859843	0.7406
SRR2859844	0.8693
SRR2859845	0.6649
SRR2859846	0.7326
SRR2859847	0.5955
SRR2859848	0.7737
SRR2859849	0.7566
SRR2859850	0.1254
SRR2859851	0.4485
SRR2859852	0.8334
SRR2859853	0.5986
SRR2859854	0.8567
SRR2859855	0.7671
SRR2859856	0.7965
SRR2859857	0.8654
SRR2859858	0.135
SRR2859859	0.6653
SRR2859860	0.5974
SRR2859861	0.9004
SRR2859862	0.2663
SRR2859863	0.9037
SRR2859864	0.8142
SRR2859865	0.1711
SRR2859866	0.1642
SRR2859867	0.1046
SRR2859868	0.3585
SRR2859869	0.1075
SRR2859870	0.6251
SRR2859871	0.8677
SRR2859872	0.8222
SRR2859873	0.8379
SRR2859874	0.8132
SRR2859875	0.8567
SRR2859876	0.5459
SRR2859877	0.8354
SRR2859878	0.8757
SRR2859879	0.8509
SRR2859880	0.7544
SRR2859881	0.8697
SRR2859883	0.509
SRR2922665	0.9294
SRR2922666	0.9228
SRR2922667	0.9285
SRR2922668	0.803
SRR2922669	0.8885
SRR2922670	0.9265
SRR2922671	0.9075
SRR2922672	0.9363
SRR2925717	0.9179
SRR2925718	0.9166
SRR2925719	0.9152
SRR2925724	0.9076
SRR2925725	0.9069
SRR2925726	0.9048
SRR2925727	0.9058
SRR2925728	0.9006
SRR2925729	0.8748
SRR2925730	0.8822
SRR2925731	0.9158
SRR2925732	0.9154
SRR2925733	0.9135
SRR2925734	0.9144
SRR2925735	0.9105
SRR2925736	0.8819
SRR2925737	0.893
SRR2925738	0.9153
SRR2925739	0.9128
SRR2925740	0.9114
SRR2925741	0.9133
SRR2925742	0.9073
SRR2925743	0.9076
SRR2925744	0.8821
SRR2925745	0.8648
SRR2925746	0.9236
SRR2925747	0.9225
SRR2925748	0.9193
SRR2925749	0.9191
SRR2925750	0.9148
SRR2925751	0.8704
SRR2925752	0.8962
SRR2925753	0.8933
SRR2925702	0.9304
SRR2925703	0.9298
SRR2925704	0.9282
SRR2925705	0.9288
SRR2925706	0.925
SRR2925707	0.8967
SRR2925708	0.9094
SRR2925709	0.9109
SRR2925710	0.9089
SRR2925711	0.907
SRR2925712	0.9088
SRR2925713	0.9035
SRR2925714	0.9028
SRR2925715	0.8774
SRR2925716	0.8516
SRR2925720	0.9164
SRR2925721	0.9116
SRR2925722	0.8844
SRR2925723	0.9002
SRR2925754	0.9123
SRR2925755	0.8881
SRR2925756	0.9096
SRR2925757	0.9119
SRR2925758	0.9072
SRR2925759	0.9059
SRR2925760	0.9088
SRR2925761	0.8903
SRR2925762	0.8463
SRR2925763	0.8871
SRR2980017	0.9942
SRR2980107	0.9939
SRR2980109	0.994
SRR2980111	0.9938
SRR2980115	0.996
SRR2980117	0.9958
SRR3061382	0.9347
SRR3061383	0.9362
SRR3061384	0.9136
SRR3061385	0.8966
SRR3061386	0.9216
SRR3061387	0.9179
SRR3061388	0.9351
SRR3061389	0.9338
SRR3061390	0.918
SRR3068754	0.2614
SRR3068755	0.4568
SRR3068756	0.551
SRR3068757	0.298
SRR3136731	0.9966
SRR3136732	0.9965
SRR3136733	0.9963
SRR3136734	0.9972
SRR3136735	0.9968
SRR3136736	0.9964
SRR3136737	0.9965
SRR3136738	0.9965
SRR3136739	0.9965
SRR3165523	0.9067
SRR3165524	0.9078
SRR3171634	0.9411
SRR3171635	0.9401
SRR3171636	0.9385
SRR3179593	0.9768
SRR3179623	0.9639
SRR3179642	0.9777
SRR3179988	0.9787
SRR3180064	0.9637
SRR3180073	0.9754
SRR3180080	0.9467
SRR3180088	0.9728
SRR3180318	0.9766
SRR3180447	0.9737
SRR3180481	0.9661
SRR3180517	0.9443
SRR3180541	0.9647
SRR3180542	0.9649
SRR3180543	0.9755
SRR3183620	0.9717
SRR3183621	0.9657
SRR3183687	0.9678
SRR3183742	0.9732
SRR3183747	0.9716
SRR3184757	0.9697
SRR3195360	0.0131
SRR3199798	0.9403
SRR3199799	0.9581
SRR3199800	0.9586
SRR3199801	0.9592
SRR3199802	0.9582
SRR3199803	0.9459
SRR3199804	0.9578
SRR3199805	0.9598
SRR3199806	0.9604
SRR3199807	0.9587
SRR3199808	0.9588
SRR3199809	0.9595
SRR3199810	0.9589
SRR3199811	0.9599
SRR3199812	0.958
SRR3199813	0.9596
SRR3165521	0.9111
SRR3165522	0.9121
SRR3165525	0.9111
SRR3165526	0.9123
SRR3165527	0.9077
SRR3165528	0.9087
SRR3165529	0.9545
SRR3165530	0.9641
SRR3165531	0.962
SRR3165532	0.9568
SRR3165533	0.8922
SRR3165534	0.8899
SRR3165535	0.837
SRR3165536	0.9016
SRR3165537	0.9039
SRR3165538	0.8877
SRR3165539	0.9022
SRR3165540	0.9017
SRR3165541	0.8895
SRR3165542	0.9155
SRR3165543	0.8872
SRR3165544	0.887
SRR3165545	0.9081
SRR3165546	0.9117
SRR3165547	0.8991
SRR3165548	0.8933
SRR3165549	0.8927
SRR3165550	0.8907
SRR3165551	0.8978
SRR3165552	0.886
SRR3165553	0.8852
SRR3165554	0.8865
SRR3165555	0.8958
SRR3165556	0.9264
SRR3165557	0.9384
SRR3165558	0.9345
SRR3165559	0.9111
SRR3165560	0.927
SRR3165561	0.9337
SRR3165562	0.9031
SRR3165563	0.9162
SRR3165564	0.9365
SRR3165565	0.9219
SRR3165566	0.9164
SRR3165567	0.9205
SRR3165568	0.9441
SRR3165569	0.9366
SRR3165570	0.9401
SRR3165571	0.9409
SRR3199788	0.9399
SRR3199789	0.9344
SRR3199790	0.9283
SRR3199791	0.9362
SRR3199792	0.9276
SRR3199793	0.9407
SRR3199794	0.9406
SRR3199795	0.9376
SRR3199796	0.944
SRR3199797	0.9376
SRR3209568	0.9106
SRR3209569	0.8832
SRR3209570	0.9088
SRR3209571	0.8889
SRR3209572	0.8655
SRR3209573	0.8836
SRR3209574	0.8802
SRR3209575	0.8567
SRR3209576	0.9119
SRR3209577	0.8432
SRR3209578	0.843
SRR3209579	0.8565
SRR3212652	0.9851
SRR3212653	0.9823
SRR3212654	0.9847
SRR3212655	0.9821
SRR3212656	0.9798
SRR3212657	0.9817
SRR3212658	0.9798
SRR3212659	0.9798
SRR3212660	0.9819
SRR3212661	0.9724
SRR3212662	0.9752
SRR3212663	0.98
SRR3311807	0.9741
SRR3311808	0.9772
SRR3311809	0.9718
SRR3311810	0.967
SRR3311811	0.9762
SRR3311812	0.9728
SRR3316715	0.967
SRR3318018	0.0227
SRR3318031	0.0503
SRR3318037	0.5013
SRR3318055	0.5475
SRR3318056	0.784
SRR3318057	0.6476
SRR3318058	0.6838
SRR3318059	0.6375
SRR3318060	0.4713
SRR3348542	0.964
SRR3953903	0.9761
SRR3953904	0.9755
SRR3953905	0.9747
SRR3953906	0.9749
SRR3953907	0.9762
SRR3953908	0.9758
SRR3953909	0.9756
SRR3953910	0.9776
SRR3953911	0.9744
SRR3953912	0.976
SRR3953913	0.9657
SRR3953914	0.972
SRR3953915	0.9605
SRR3953916	0.9662
SRR3953917	0.9673
SRR3953918	0.9644
SRR3953919	0.9753
SRR3953920	0.9766
SRR3953921	0.9821
SRR3953922	0.9754
SRR3953923	0.9783
SRR3953924	0.9784
SRR3953925	0.9538
SRR3953926	0.9536
SRR3953927	0.9528
SRR3953928	0.9527
SRR3953929	0.9527
SRR3953930	0.9542
SRR3953931	0.9754
SRR3953932	0.9753
SRR3953933	0.9753
SRR3953934	0.9748
SRR3953935	0.9757
SRR3953936	0.9753
SRR3953937	0.9757
SRR3953938	0.9798
SRR3953939	0.9764
SRR3953940	0.9782
SRR3953941	0.976
SRR3953942	0.9764
SRR3953943	0.9623
SRR3953944	0.9659
SRR3953945	0.97
SRR3953946	0.9744
SRR3953947	0.9749
SRR3953948	0.9823
SRR3953949	0.9757
SRR3953950	0.9745
SRR3953951	0.9778
SRR3953952	0.9754
SRR3953953	0.975
SRR3953954	0.9768
SRR3953955	0.9584
SRR3953956	0.9583
SRR3953957	0.9612
SRR3953958	0.9603
SRR3953959	0.9609
SRR3953960	0.9605
SRR3953961	0.9755
SRR3953962	0.9752
SRR3953963	0.9757
SRR3953964	0.9749
SRR3953965	0.9741
SRR3953966	0.9754
SRR3953967	0.9767
SRR3953968	0.9755
SRR3953969	0.9757
SRR3953970	0.9768
SRR3953971	0.9747
SRR3953972	0.9755
SRR3953973	0.9756
SRR3953974	0.976
SRR3953975	0.9755
SRR3953976	0.9756
SRR3953977	0.9746
SRR3953978	0.9754
SRR3953979	0.9796
SRR3953980	0.9779
SRR3953981	0.9544
SRR3953982	0.9666
SRR3953983	0.9649
SRR3953984	0.9508
SRR4195883	0.998
SRR4195885	0.9977
SRR4195867	0.9979
SRR4195869	0.9917
SRR4195870	0.9896
SRR4195871	0.9894
SRR5444357	0.7696
SRR5444354	0.8543
SRR5444355	0.8285
SRR5444356	0.849
SRR5444360	0.9416
SRR5444358	0.8282
SRR5444359	0.8987
SRR5444361	0.9463
SRR5444362	0.9443
SRR5444364	0.9525
SRR5444365	0.9451
SRR5444363	0.9409
